# Supplementary material for: ﻿Lysimachiacavicola (Primulaceae), a new species from Guangxi, China
Source: PhytoKeys. 2023 Nov 17;235:189–98. doi: 10.3897/phytokeys.235.109528 (PMC10680083; doi:10.3897/phytokeys.235.109528)
Supplement: XML Treatment for Lysimachia cavicola [file phytokeys.235.109528-treatment1.xml]

<!DOCTYPE tp:taxon-treatment
  PUBLIC "-//TaxonX//DTD Taxonomic Treatment Publishing DTD v0 20100105//EN" "tax-treatment-NSO.dtd">
<tp:taxon-treatment xmlns:tp="http://www.plazi.org/taxpub"><tp:treatment-meta><kwd-group><label>Taxon classification</label><kwd>
                <named-content content-type="kingdom">Plantae</named-content>
              </kwd><kwd>
                <named-content content-type="order">Ericales</named-content>
              </kwd><kwd>
                <named-content content-type="family">Primulaceae</named-content>
              </kwd></kwd-group><mixed-citation publication-type="journal"><person-group><name><surname>Nong</surname><given-names>You</given-names></name><name><surname>Fang</surname><given-names>Yuan</given-names></name><name><surname>Xu</surname><given-names>Chuan-Gui</given-names></name><name><surname>Wei</surname><given-names>Gui-Yuan</given-names></name><name><surname>Yan</surname><given-names>Ke-Jian</given-names></name><name><surname>Hu</surname><given-names>Ren-Chuan</given-names></name><name><surname>Wen</surname><given-names>Yuan-Guang</given-names></name></person-group><article-title>﻿<italic><tp:taxon-name><tp:taxon-name-part taxon-name-part-type="genus" reg="Lysimachia">Lysimachia</tp:taxon-name-part><tp:taxon-name-part taxon-name-part-type="species" reg="cavicola">cavicola</tp:taxon-name-part></tp:taxon-name></italic> (<tp:taxon-name><tp:taxon-name-part taxon-name-part-type="family">Primulaceae</tp:taxon-name-part></tp:taxon-name>), a new species from Guangxi, China</article-title><source>PhytoKeys</source><day>17</day><month>11</month><year>2023</year><volume>235</volume><fpage>189</fpage><lpage>198</lpage><pub-id pub-id-type="doi">10.3897/phytokeys.235.109528</pub-id></mixed-citation></tp:treatment-meta><tp:nomenclature><label>﻿</label><tp:taxon-name>
              <object-id xmlns:xlink="http://www.w3.org/1999/xlink" content-type="arpha" xlink:type="simple">7831FA46-6ECC-5206-91B0-1462CB57347D</object-id>
              <tp:taxon-name-part taxon-name-part-type="genus" reg="Lysimachia">Lysimachia</tp:taxon-name-part>
              <tp:taxon-name-part taxon-name-part-type="species" reg="cavicola">cavicola</tp:taxon-name-part>
              <object-id xmlns:xlink="http://www.w3.org/1999/xlink" content-type="ipni" xlink:type="simple">urn:lsid:ipni.org:names:77331112-1</object-id>
            </tp:taxon-name><tp:taxon-authority>Y.Nong &amp; Y.G.Wen</tp:taxon-authority><tp:taxon-status xmlns:xlink="http://www.w3.org/1999/xlink" xlink:type="simple">sp. nov.</tp:taxon-status><xref ref-type="fig" rid="F1">Figs 1</xref><xref ref-type="fig" rid="F2">, 2</xref><xref ref-type="fig" rid="F3">, 3</xref><xref ref-type="fig" rid="F4">, 4</xref></tp:nomenclature><tp:treatment-sec sec-type="Chinese name" id="SECID0EPJAC"><title>Chinese name.</title><p>dòng shēng xiāng cǎo (洞生香草).</p></tp:treatment-sec><tp:treatment-sec sec-type="diagnosis" id="SECID0EUJAC"><title>Diagnosis.</title><p><italic><tp:taxon-name><tp:taxon-name-part taxon-name-part-type="genus" reg="Lysimachia">Lysimachia</tp:taxon-name-part><tp:taxon-name-part taxon-name-part-type="species" reg="cavicola">cavicola</tp:taxon-name-part></tp:taxon-name></italic> shares several similarities with <italic><tp:taxon-name><tp:taxon-name-part taxon-name-part-type="genus" reg="Lysimachia">L.</tp:taxon-name-part><tp:taxon-name-part taxon-name-part-type="species" reg="microcarpa">microcarpa</tp:taxon-name-part></tp:taxon-name></italic> C.Y.Wu, <italic><tp:taxon-name><tp:taxon-name-part taxon-name-part-type="genus" reg="Lysimachia">L.</tp:taxon-name-part><tp:taxon-name-part taxon-name-part-type="species" reg="fooningensis">fooningensis</tp:taxon-name-part></tp:taxon-name></italic> C.Y.Wu, and <italic><tp:taxon-name><tp:taxon-name-part taxon-name-part-type="genus" reg="Lysimachia">L.</tp:taxon-name-part><tp:taxon-name-part taxon-name-part-type="species" reg="capillipes">capillipes</tp:taxon-name-part></tp:taxon-name></italic> Hemsl., including leaves alternate, flowers solitary in leaf axils, corolla yellow, anthers longer than filaments with distinct basifixation, and typically opening by apical pores, along with capsules dehiscing by valves. However, the new species can be easily distinguished by the following characteristics: stems solitary or clustered in 1–2, herbaceous and densely glandular; leaves ovate or elliptical lanceolate with inconspicuously reticulate veins; petioles 2–4 mm long that are minutely glandular hairy; capsules globose, 2–3 mm in diam., about the same length as the calyx. A more detailed morphological differences among the four species is presented in Table <xref ref-type="table" rid="T1">1</xref>.</p><table-wrap id="T1" position="float" orientation="portrait"><label>Table 1.</label><caption><p>Main morphological differences amongst <italic><tp:taxon-name><tp:taxon-name-part taxon-name-part-type="genus" reg="Lysimachia">Lysimachia</tp:taxon-name-part><tp:taxon-name-part taxon-name-part-type="species" reg="cavicola">cavicola</tp:taxon-name-part></tp:taxon-name></italic>, <italic><tp:taxon-name><tp:taxon-name-part taxon-name-part-type="genus" reg="Lysimachia">L.</tp:taxon-name-part><tp:taxon-name-part taxon-name-part-type="species" reg="microcarpa">microcarpa</tp:taxon-name-part></tp:taxon-name></italic>, <italic><tp:taxon-name><tp:taxon-name-part taxon-name-part-type="genus" reg="Lysimachia">L.</tp:taxon-name-part><tp:taxon-name-part taxon-name-part-type="species" reg="fooningensis">fooningensis</tp:taxon-name-part></tp:taxon-name></italic>, <italic><tp:taxon-name><tp:taxon-name-part taxon-name-part-type="genus" reg="Lysimachia">L.</tp:taxon-name-part><tp:taxon-name-part taxon-name-part-type="species" reg="capillipes">capillipes</tp:taxon-name-part></tp:taxon-name></italic>.</p></caption><table id="TID0ERIAG" rules="all"><tbody><tr><th rowspan="1" colspan="1">Morphological traits</th><th rowspan="1" colspan="1">
                      <italic>
                        <tp:taxon-name><tp:taxon-name-part taxon-name-part-type="genus" reg="Lysimachia">L.</tp:taxon-name-part><tp:taxon-name-part taxon-name-part-type="species" reg="cavicola">cavicola</tp:taxon-name-part></tp:taxon-name>
                      </italic>
                    </th><th rowspan="1" colspan="1">
                      <italic>
                        <tp:taxon-name><tp:taxon-name-part taxon-name-part-type="genus" reg="Lysimachia">L.</tp:taxon-name-part><tp:taxon-name-part taxon-name-part-type="species" reg="microcarpa">microcarpa</tp:taxon-name-part></tp:taxon-name>
                      </italic>
                    </th><th rowspan="1" colspan="1">
                      <italic>
                        <tp:taxon-name><tp:taxon-name-part taxon-name-part-type="genus" reg="Lysimachia">L.</tp:taxon-name-part><tp:taxon-name-part taxon-name-part-type="species" reg="fooningensis">fooningensis</tp:taxon-name-part></tp:taxon-name>
                      </italic>
                    </th><th rowspan="1" colspan="1">
                      <italic>
                        <tp:taxon-name><tp:taxon-name-part taxon-name-part-type="genus" reg="Lysimachia">L.</tp:taxon-name-part><tp:taxon-name-part taxon-name-part-type="species" reg="capillipes">capillipes</tp:taxon-name-part></tp:taxon-name>
                      </italic>
                    </th></tr><tr><td rowspan="1" colspan="1">Height</td><td rowspan="1" colspan="1">4–15 cm</td><td rowspan="1" colspan="1">10–30 cm</td><td rowspan="1" colspan="1">20–50 cm</td><td rowspan="1" colspan="1">40–60 cm</td></tr><tr><td rowspan="1" colspan="1">Stems</td><td rowspan="1" colspan="1">solitary or 1–2 in clusters, erect, terete and densely glandular</td><td rowspan="1" colspan="1">multiple clusters, ascending to erect, terete or weakly angular, upper part minutely glandular</td><td rowspan="1" colspan="1">solitary or 2–3 in clusters, erect, woody at base, terete or weakly angular in upper part, densely glandular</td><td rowspan="1" colspan="1">2 to many, erect, angular or winged, branched from middle, glabrous</td></tr><tr><td rowspan="1" colspan="1">Leaf blade</td><td rowspan="1" colspan="1">ovate or elliptical lanceolate, 1.5–3(4)× 0.5–1.6 cm; veins inconspicuously reticulate</td><td rowspan="1" colspan="1">ovate to rhomboid-ovate or ovate-elliptic, 1.5–3(–6) × 0.7–3 cm; veins prominently reticulate</td><td rowspan="1" colspan="1">elliptic-lanceolate to narrowly lanceolate, 3–11 × 0.7–2.8 cm; veins prominently reticulate</td><td rowspan="1" colspan="1">ovate to lanceolate, 1.5–3 × 1–3 cm; veins 4 or 5 pairs; veins inconspicuously reticulate</td></tr><tr><td rowspan="1" colspan="1">Petiole</td><td rowspan="1" colspan="1">2–4 mm, minutely glandular</td><td rowspan="1" colspan="1">4–8 mm, sparsely glandular</td><td rowspan="1" colspan="1">5–15 mm, sparsely glandular</td><td rowspan="1" colspan="1">2–8 mm, glabrous</td></tr><tr><td rowspan="1" colspan="1">Corolla</td><td rowspan="1" colspan="1">yellow, 6–8 mm, deeply parted; lobes narrowly elliptic or narrowly oblong, 5–8 × 1–2 mm, apex obtuse</td><td rowspan="1" colspan="1">yellow, 7–10 mm, deeply parted; lobes narrowly oblong, 6–9 × 2.7–4 mm, apex obtuse</td><td rowspan="1" colspan="1">yellow, 9–11 mm, deeply parted; lobes linear, 8–10 × 2–3 mm, apex obtuse</td><td rowspan="1" colspan="1">yellow, 6–8 mm, deeply parted; lobes narrowly oblong to linear, 5–7 × 1.8–3 mm, apex subobtuse</td></tr><tr><td rowspan="1" colspan="1">Calyx</td><td rowspan="1" colspan="1">lobes ovate-lanceolate, apex acuminate, 2 mm, surface glabrous except glandular hairy abaxially, margins sparsely glandular hairy, calyx yellowish-white in fruiting</td><td rowspan="1" colspan="1">lobes ovate, apex acuminate, 3.5–4 mm, surface glabrous, margins sparsely glandular hairy, calyx green in fruiting</td><td rowspan="1" colspan="1">lobes triangular, apex acuminate,2.5 mm, surface glabrous, margins sparsely glandular hairy, calyx green in fruiting</td><td rowspan="1" colspan="1">lobes ovate to lanceolate, apex acuminate to subulate, 2–4 mm, surface glabrous, margins minutely glandular hairy, calyx green in fruiting</td></tr><tr><td rowspan="1" colspan="1">Capsule</td><td rowspan="1" colspan="1">globose, 2–3 mm in diam., ca. as long as calyx</td><td rowspan="1" colspan="1">globose, 3–4 mm in diam., ca. as long as calyx</td><td rowspan="1" colspan="1">subglobose, 4 mm in diam., longer than calyx</td><td rowspan="1" colspan="1">globose, 3–4 mm in diam., longer than calyx</td></tr></tbody></table></table-wrap><fig id="F1" position="float" orientation="portrait"><object-id xmlns:xlink="http://www.w3.org/1999/xlink" content-type="doi" xlink:type="simple">10.3897/phytokeys.235.109528.figure1</object-id><object-id xmlns:xlink="http://www.w3.org/1999/xlink" content-type="arpha" xlink:type="simple">F77536D7-4915-5F7E-8723-458893CE627F</object-id><label>Figure 1.</label><caption><p>Habitat of <italic><tp:taxon-name><tp:taxon-name-part taxon-name-part-type="genus" reg="Lysimachia">Lysimachia</tp:taxon-name-part><tp:taxon-name-part taxon-name-part-type="species" reg="cavicola">cavicola</tp:taxon-name-part></tp:taxon-name></italic> at the entrance of a limestone cave. Photographed by YN and K–J Y.</p></caption><graphic xmlns:xlink="http://www.w3.org/1999/xlink" xlink:href="phytokeys-235-189_article-109528__-g001.jpg" position="float" orientation="portrait" xlink:type="simple" id="oo_938606.jpg"><uri content-type="original_file" xlink:type="simple">https://binary.pensoft.net/fig/938606</uri></graphic></fig></tp:treatment-sec><tp:treatment-sec sec-type="material" id="SECID0EMDAE"><title>Type.</title><p>China. Guangxi: Fengshan, limestone cave entrance, <named-content xmlns:xlink="http://www.w3.org/1999/xlink" content-type="dwc:verbatimCoordinates" xlink:type="simple"><named-content content-type="geo-json" specific-use="{&#34;type&#34;:&#34;Point&#34;,&#34;coordinates&#34;:[106.841944,24.571389]}" id="NCID0EVDAE" xlink:type="simple">24°34'17"N, 106°50'31"E</named-content></named-content>, alt. 794 m, 23 April 2021 (fl.), <italic>R.C. Hu HRC210423003</italic> (holotype, GXMI!; isotypes, IBK!).</p><fig id="F2" position="float" orientation="portrait"><object-id xmlns:xlink="http://www.w3.org/1999/xlink" content-type="doi" xlink:type="simple">10.3897/phytokeys.235.109528.figure2</object-id><object-id xmlns:xlink="http://www.w3.org/1999/xlink" content-type="arpha" xlink:type="simple">673899C9-DDAE-5085-9963-3220BE913BA1</object-id><label>Figure 2.</label><caption><p>Line drawing of <italic><tp:taxon-name><tp:taxon-name-part taxon-name-part-type="genus" reg="Lysimachia">Lysimachia</tp:taxon-name-part><tp:taxon-name-part taxon-name-part-type="species" reg="cavicola">cavicola</tp:taxon-name-part></tp:taxon-name></italic><bold>A</bold> flowering branch <bold>B</bold> flower <bold>C</bold> anthers <bold>D</bold> fruit <bold>E</bold> capsule <bold>F</bold> mid vein abaxially. Drawn by X-CQ.</p></caption><graphic xmlns:xlink="http://www.w3.org/1999/xlink" xlink:href="phytokeys-235-189_article-109528__-g002.jpg" position="float" orientation="portrait" xlink:type="simple" id="oo_938607.jpg"><uri content-type="original_file" xlink:type="simple">https://binary.pensoft.net/fig/938607</uri></graphic></fig></tp:treatment-sec><tp:treatment-sec sec-type="description" id="SECID0E6EAE"><title>Description.</title><p>A perennial, herbaceous, 4–15 cm tall, aromatic when dry. <bold><italic>Stems</italic></bold> erect, solitary or 1–2 in clusters, terete and densely glandular. <bold><italic>Leaves</italic></bold> alternate: lamina ovate or elliptical lanceolate, 1.5–3(–4) × 0.5–1.6 cm, base attenuate, apex acuminate, glabrous except densely glandular hairy on midrid abaxially, veinlets invisible; petiole 2–4 mm long, minutely glandular. <bold><italic>Flowers</italic></bold> 5-merous, solitary, axillary at upper part of leaf axil; pedicel filiform, 2–4 cm long, sparsely glandular hairy; calyx green at flowering, lobes deeply parted, ovate-lanceolate, <italic>c.</italic> 2 mm long, glabrous except sparsely glandular abaxially and margin; corolla yellow, lobes deeply parted, narrowly elliptic or narrowly oblong, 6–8 × 1– 2 mm, apex recurved downward, glabrous on both surfaces; filaments short, not more than half the length of anthers, filaments connate basally into <italic>c.</italic> 1 mm high ring, free parts 1 mm; anthers 4 mm long, basifixed, opening by apical pores. <bold><italic>Capsule</italic></bold> globose, 2–3 × 2–3 mm, chalky, brittle, split into 5-valved, calyx yellowish-white in fruiting.</p><fig id="F3" position="float" orientation="portrait"><object-id xmlns:xlink="http://www.w3.org/1999/xlink" content-type="doi" xlink:type="simple">10.3897/phytokeys.235.109528.figure3</object-id><object-id xmlns:xlink="http://www.w3.org/1999/xlink" content-type="arpha" xlink:type="simple">0BD39AB1-D34E-5927-8214-0EB7B07A3F16</object-id><label>Figure 3.</label><caption><p><italic><tp:taxon-name><tp:taxon-name-part taxon-name-part-type="genus" reg="Lysimachia">Lysimachia</tp:taxon-name-part><tp:taxon-name-part taxon-name-part-type="species" reg="cavicola">cavicola</tp:taxon-name-part></tp:taxon-name></italic><bold>A</bold> flowering plant <bold>B</bold> fruiting plant <bold>C</bold> flower (front view) <bold>D</bold> flower (back view) <bold>E</bold> flower (lateral view) <bold>F</bold> calyx (back view) <bold>G</bold> anthers <bold>H</bold> fruit <bold>I</bold> lateral (left) and front view (right) of capsule. Photographed by YN and K-JY.</p></caption><graphic xmlns:xlink="http://www.w3.org/1999/xlink" xlink:href="phytokeys-235-189_article-109528__-g003.jpg" position="float" orientation="portrait" xlink:type="simple" id="oo_938608.jpg"><uri content-type="original_file" xlink:type="simple">https://binary.pensoft.net/fig/938608</uri></graphic></fig></tp:treatment-sec><tp:treatment-sec sec-type="phenology" id="SECID0E6GAE"><title>Phenology.</title><p>Flowering in April–May; fruiting in June–July.</p></tp:treatment-sec><tp:treatment-sec sec-type="etymology" id="SECID0EEHAE"><title>Etymology.</title><p>Fengshan, situated in the southwest of Guangxi, China, is a biodiversity hotspot known for its remarkable discoveries of new species (<xref ref-type="bibr" rid="B16">Nong et al. 2010</xref>; <xref ref-type="bibr" rid="B19">Wen et al. 2012</xref>; <xref ref-type="bibr" rid="B12">Li et al. 2019</xref>). One such species, <italic><tp:taxon-name><tp:taxon-name-part taxon-name-part-type="genus" reg="Lysimachia">Lysimachia</tp:taxon-name-part><tp:taxon-name-part taxon-name-part-type="species" reg="cavicola">cavicola</tp:taxon-name-part></tp:taxon-name></italic>, was found at the cave entrance in Fengshan, and the specific epithet is named after its habitat.</p><fig id="F4" position="float" orientation="portrait"><object-id xmlns:xlink="http://www.w3.org/1999/xlink" content-type="doi" xlink:type="simple">10.3897/phytokeys.235.109528.figure4</object-id><object-id xmlns:xlink="http://www.w3.org/1999/xlink" content-type="arpha" xlink:type="simple">BF0A9BA7-B1C1-5EAB-9545-0973941DFD3C</object-id><label>Figure 4.</label><caption><p>Digital images of type specimens <bold>A</bold><italic><tp:taxon-name><tp:taxon-name-part taxon-name-part-type="genus" reg="Lysimachia">Lysimachia</tp:taxon-name-part><tp:taxon-name-part taxon-name-part-type="species" reg="cavicola">cavicola</tp:taxon-name-part></tp:taxon-name></italic><bold>B</bold><italic><tp:taxon-name><tp:taxon-name-part taxon-name-part-type="genus" reg="Lysimachia">L.</tp:taxon-name-part><tp:taxon-name-part taxon-name-part-type="species" reg="microcarpa">microcarpa</tp:taxon-name-part></tp:taxon-name></italic><bold>C</bold><italic><tp:taxon-name><tp:taxon-name-part taxon-name-part-type="genus" reg="Lysimachia">L.</tp:taxon-name-part><tp:taxon-name-part taxon-name-part-type="species" reg="fooningensis">fooningensis</tp:taxon-name-part></tp:taxon-name></italic><bold>D</bold><italic><tp:taxon-name><tp:taxon-name-part taxon-name-part-type="genus" reg="Lysimachia">L.</tp:taxon-name-part><tp:taxon-name-part taxon-name-part-type="species" reg="capillipes">capillipes</tp:taxon-name-part></tp:taxon-name></italic>.</p></caption><graphic xmlns:xlink="http://www.w3.org/1999/xlink" xlink:href="phytokeys-235-189_article-109528__-g004.jpg" position="float" orientation="portrait" xlink:type="simple" id="oo_938609.jpg"><uri content-type="original_file" xlink:type="simple">https://binary.pensoft.net/fig/938609</uri></graphic></fig></tp:treatment-sec><tp:treatment-sec sec-type="distribution" id="SECID0ECKAE"><title>Distribution and habit.</title><p>The new species is currently known only from the type locality from the southwest of Guangxi, China (Fig. <xref ref-type="fig" rid="F5">5</xref>). The new species mainly occurs at elevations of 800 m and it grows at the entrance of caves.</p><fig id="F5" position="float" orientation="portrait"><object-id xmlns:xlink="http://www.w3.org/1999/xlink" content-type="doi" xlink:type="simple">10.3897/phytokeys.235.109528.figure5</object-id><object-id xmlns:xlink="http://www.w3.org/1999/xlink" content-type="arpha" xlink:type="simple">E34ED346-1AC4-53C4-AF72-95CCD45204DC</object-id><label>Figure 5.</label><caption><p>The distribution of <italic><tp:taxon-name><tp:taxon-name-part taxon-name-part-type="genus" reg="Lysimachia">Lysimachia</tp:taxon-name-part><tp:taxon-name-part taxon-name-part-type="species" reg="cavicola">cavicola</tp:taxon-name-part></tp:taxon-name></italic> (black pentagram) in Guangxi, China.</p></caption><graphic xmlns:xlink="http://www.w3.org/1999/xlink" xlink:href="phytokeys-235-189_article-109528__-g005.jpg" position="float" orientation="portrait" xlink:type="simple" id="oo_938610.jpg"><uri content-type="original_file" xlink:type="simple">https://binary.pensoft.net/fig/938610</uri></graphic></fig></tp:treatment-sec><tp:treatment-sec sec-type="IUCN Red list category" id="SECID0EELAE"><title>IUCN Red list category.</title><p>Data Deficient (<abbrev xmlns:xlink="http://www.w3.org/1999/xlink" xlink:title="Data Deficient" id="ABBRID0EKLAE" xlink:type="simple">DD</abbrev>). Data available for the new species are still insufficient to assess its conservation status. According to the IUCN criteria (<xref ref-type="bibr" rid="B8">IUCN 2022</xref>), it is considered Data Deficient until further information becomes available. Although <italic><tp:taxon-name><tp:taxon-name-part taxon-name-part-type="genus" reg="Lysimachia">Lysimachia</tp:taxon-name-part><tp:taxon-name-part taxon-name-part-type="species" reg="cavicola">cavicola</tp:taxon-name-part></tp:taxon-name></italic> currently has relatively good growth, further collecting and monitoring is necessary to allow more conclusive estimations about its rarity and vulnerability for future conservation planning of this species.</p></tp:treatment-sec><tp:treatment-sec sec-type="Additional specimen" id="SECID0E4LAE"><title>Additional specimen.</title><p>China. Guangxi: Fengshan, limestone cave entrance, <named-content xmlns:xlink="http://www.w3.org/1999/xlink" content-type="dwc:verbatimCoordinates" xlink:type="simple"><named-content content-type="geo-json" specific-use="{&#34;type&#34;:&#34;Point&#34;,&#34;coordinates&#34;:[106.841944,24.571389]}" id="NCID0EGMAE" xlink:type="simple">24°34'17"N, 106°50'31"E</named-content></named-content>, alt. 794 m, 19 June 2023 (fr.), <italic>You Nong NY20230619001</italic> (GXMI!).</p></tp:treatment-sec><ref-list><ref id="B16"><mixed-citation xmlns:xlink="http://www.w3.org/1999/xlink" xlink:type="simple"><person-group><name name-style="western"><surname>Nong</surname><given-names>DX</given-names></name><name name-style="western"><surname>Xu</surname><given-names>WB</given-names></name><name name-style="western"><surname>Wu</surname><given-names>WH</given-names></name><name name-style="western"><surname>Liu</surname><given-names>Y</given-names></name></person-group> (<year>2010</year>) <article-title><italic><tp:taxon-name><tp:taxon-name-part taxon-name-part-type="genus">Lysionotus</tp:taxon-name-part><tp:taxon-name-part taxon-name-part-type="species">fengshanensis</tp:taxon-name-part></tp:taxon-name></italic> Yan Liu &amp; D.X.Nong sp. nov. (<tp:taxon-name><tp:taxon-name-part taxon-name-part-type="family">Gesneriaceae</tp:taxon-name-part></tp:taxon-name>) from Guangxi, China.</article-title><source>Nordic Journal of Botany</source><volume>28</volume>(<issue>6</issue>): <fpage>720</fpage>–<lpage>722</lpage>. <ext-link xlink:href="10.1111/j.1756-1051.2010.00857.x" ext-link-type="doi" xlink:type="simple">https://doi.org/10.1111/j.1756-1051.2010.00857.x</ext-link></mixed-citation></ref><ref id="B19"><mixed-citation xmlns:xlink="http://www.w3.org/1999/xlink" xlink:type="simple"><person-group><name name-style="western"><surname>Wen</surname><given-names>F</given-names></name><name name-style="western"><surname>Xi</surname><given-names>SL</given-names></name><name name-style="western"><surname>Wang</surname><given-names>Y</given-names></name><name name-style="western"><surname>Xiang</surname><given-names>MS</given-names></name><name name-style="western"><surname>Fu</surname><given-names>LF</given-names></name></person-group> (<year>2012</year>) <article-title><italic><tp:taxon-name><tp:taxon-name-part taxon-name-part-type="genus">Primulina</tp:taxon-name-part><tp:taxon-name-part taxon-name-part-type="species">fengshanensis</tp:taxon-name-part></tp:taxon-name></italic> (<tp:taxon-name><tp:taxon-name-part taxon-name-part-type="family">Gesneriaceae</tp:taxon-name-part></tp:taxon-name>), a New Species from Guangxi, China.</article-title><source>Annales Botanici Fennici</source><volume>49</volume>(<issue>1–2</issue>): <fpage>103</fpage>–<lpage>106</lpage>. <ext-link xlink:href="10.5735/085.049.0117" ext-link-type="doi" xlink:type="simple">https://doi.org/10.5735/085.049.0117</ext-link></mixed-citation></ref><ref id="B12"><mixed-citation xmlns:xlink="http://www.w3.org/1999/xlink" xlink:type="simple"><person-group><name name-style="western"><surname>Li</surname><given-names>ZZ</given-names></name><name name-style="western"><surname>Wu</surname><given-names>S</given-names></name><name name-style="western"><surname>Zou</surname><given-names>CY</given-names></name><name name-style="western"><surname>Liu</surname><given-names>Y</given-names></name><name name-style="western"><surname>Hu</surname><given-names>GW</given-names></name><name name-style="western"><surname>Lehtonen</surname><given-names>S</given-names></name><name name-style="western"><surname>Wang</surname><given-names>QF</given-names></name><name name-style="western"><surname>Chen</surname><given-names>JM</given-names></name></person-group> (<year>2019</year>) <article-title><italic><tp:taxon-name><tp:taxon-name-part taxon-name-part-type="genus">Ottelia</tp:taxon-name-part><tp:taxon-name-part taxon-name-part-type="species">fengshanensis</tp:taxon-name-part></tp:taxon-name></italic>, a new bisexual species of <italic><tp:taxon-name><tp:taxon-name-part taxon-name-part-type="genus">Ottelia</tp:taxon-name-part></tp:taxon-name></italic> (<tp:taxon-name><tp:taxon-name-part taxon-name-part-type="family">Hydrocharitaceae</tp:taxon-name-part></tp:taxon-name>) from southwestern China.</article-title><source>PhytoKeys</source><volume>135</volume>: <fpage>1</fpage>–<lpage>10</lpage>. <ext-link xlink:href="10.3897/phytokeys.135.38531" ext-link-type="doi" xlink:type="simple">https://doi.org/10.3897/phytokeys.135.38531</ext-link></mixed-citation></ref><ref id="B8"><mixed-citation xmlns:xlink="http://www.w3.org/1999/xlink" xlink:type="simple">IUCN (<year>2022</year>) Guidelines for using the IUCN Red List categories and criteria, version 14. Prepared by the Standards and Petitions Committee. <ext-link xlink:href="https://www.iucnredlist.org/resources/redlistguidelines" ext-link-type="uri" xlink:type="simple">https://www.iucnredlist.org/resources/redlistguidelines</ext-link> [Accessed 28 July 2023]</mixed-citation></ref></ref-list></tp:taxon-treatment>
